# Supplementary material for: Aquatic birds have middle ears adapted to amphibious lifestyles
Source: Sci Rep. 2022 Mar 28;12:5251. doi: 10.1038/s41598-022-09090-3 (PMC8960762; doi:10.1038/s41598-022-09090-3)
Supplement: Supplementary file 2 — Supplementary Information 2. [file 41598_2022_9090_MOESM2_ESM.csv]

Order	Binom	Common.name	Code	Scan.date	Morphosource_ID	ark	Type	Scan.Facility	Scanner	Resolution.X.mm.	Resolution.Y.mm.	Resolution.Z.mm.	Tube.voltage..kV.	Tube.current..�A.	Numbe.of.images	Acquisition.time..ms.	Average	Filter	Rotation..degrees.	Bitdepth	Source	Country.of.collection
Accipitriformes	Aquila_verreauxii	Verreaux's eagle	VE-01-2019	2020/08/24	I-jz:JZ:1	ark:/87602/m4/M167086	head	Stellenbosch CAF	General electric VtomexL243	0.052	0.052	0.052	100	300	3000	250.1	2	NA	360	16	Eagle Encounters Wildlife Rehabilitation Centre	SA
Accipitriformes	Elanus_caeruleus	Black-winged kite	BSK-01-2019	2019/10/17	I-jz:JZ:121	ark:/87602/m4/M166439	head	Stellenbosch CAF	Nanotom S General Electric	0.015	0.015	0.015	110	170	4800	500	1	None	360	16	CapeNature (Porterville)	SA
Accipitriformes	Haliaeetus_vocifer	African fish eagle	FE-01-2019	2020/08/24	I-jz:JZ:2	ark:/87602/m4/M167087	head	Stellenbosch CAF	General electric VtomexL242	0.045	0.045	0.045	100	300	3000	250.1	2	NA	360	16	Eagle Encounters Wildlife Rehabilitation Centre	SA
Accipitriformes	Accipiter_melanoleucus	Black sparrowhawk	BSH-01-2019	2019/08/20	I-jz:JZ:40	ark:/87602/m4/M167317	head	Stellenbosch CAF	Nanotom S General Electric	0.0183	0.0183	0.0183	100	160	4800	500	1	None	360	16	Eagle Encounters Wildlife Rehabilitation Centre	SA
Accipitriformes	Buteo_rufofuscus	Jackal buzzard	JB-01-2019	2020/08/25	I-jz:JZ:5	ark:/87602/m4/M167090	head	Stellenbosch CAF	General electric VtomexL245	0.03999994	0.03999994	0.03999994	100	300	3000	250.1	2	NA	360	16	Eagle Encounters Wildlife Rehabilitation Centre	SA
Accipitriformes	Gyps_coprotheres	Cape vulture	CV-01-2019	2020/08/25	I-jz:JZ:7	ark:/87602/m4/M167098	head	Stellenbosch CAF	General electric VtomexL247	0.055	0.055	0.055	100	300	3000	250.1	2	NA	360	16	CapeNature	SA
Accipitriformes	Polemaetus_bellicosus	Martial eagle	ME-01-2019	2020/08/25	I-jz:JZ:9	ark:/87602/m4/M167100	head	Stellenbosch CAF	General electric VtomexL255	0.05499999	0.05499999	0.05499999	100	300	3000	250.1	2	NA	360	16	Eagle Encounters Wildlife Rehabilitation Centre	SA
Anseriformes	Plectropterus_gambensis	Spur-winged goose	SWG-01-2019	2020/08/25	I-jz:JZ:16	ark:/87602/m4/M167107	head	Stellenbosch CAF	General electric VtomexL252	0.045	0.045	0.045	100	300	3000	250.1	2	NA	360	16	Fitzpatrick Institute	SA
Anseriformes	Somateria_mollissima	Common Eider	Eider01	2019/07/22	I-jz:JZ:25	ark:/87602/m4/M167149	head	University of Cambridge	Nikon XTH225 ST microCT	0.0285	0.0285	0.0285	150	220	1440	708	2	none	360	16	University of Liverpool-Isle of May	UK
Anseriformes	Anas_georgica_georgica	South georgia pintail	SGPT-01-2019	2019/07/23	I-jz:JZ:34	ark:/87602/m4/M167300	head	University of Cambridge	Nikon XTH225 ST microCT	0.0178	0.0178	0.0178	160	160	1440	500	1	none	360	16	British Antarctic Survey	UK
Anseriformes	Alopochen_aegyptiaca	Egyptian goose	EG-01-2019	2019/07/19	I-jz:JZ:70	ark:/87602/m4/M166762	head	Stellenbosch CAF	Nanotom S General Electric	0.02166668	0.02166668	0.02166668	100	160	4800	500	1	none	360	16	Opportunistic collection SA	SA
Apodiformes	Cypsiurus_parvus	Palm swift	PS-01-2019	2019/10/17	I-jz:JZ:118	ark:/87602/m4/M166442	head	Stellenbosch CAF	Nanotom S General Electric	0.01	0.01	0.01	100	150	4800	500	1	None	360	16	Bryanston Avian and Exotic Animal Clinic	SA
Bucerotiformes	Bucorvus_leadbeateri	Southern ground hornbill	GHB01	2019/04/26	NA	NA	head - in formalin	Stellenbosch CAF	General electric VtomexL240 microCT	0.065	0.065	0.065	100	300	2800	250.1	3	None	360	16	Ground Hornbill project	SA
Bucerotiformes	Upupa_africana	African hoopoe	HP-01-2020	2020/03/23	I-jz:JZ:101	ark:/87602/m4/M166924	head	Stellenbosch CAF	Nanotom S General Electric	0.01	0.01	0.01	100	170	4800	500	1	None	360	16	Butterfly World Animal Sanctuary	SA
Bucerotiformes	Bucorvus_leadbeateri	Southern ground hornbill	SGHB02-2019	2020/08/25	I-jz:JZ:4	ark:/87602/m4/M167089	head	Stellenbosch CAF	General electric VtomexL249	0.065	0.065	0.065	100	300	3500	250.1	2	NA	360	16	Ground Hornbill Project	SA
Cassuariiformes	Dromaius_novaehollandiae	Emu	Emu-01-2019	2020/08/25	I-jz:JZ:8	ark:/87602/m4/M167099	head	Stellenbosch CAF	General electric VtomexL248	0.055	0.055	0.055	100	300	3500	250.1	2	NA	360	16	Emu farm	SA
Charadriiformes	Hydroprogne_caspia	Caspian tern	head		OUVC:11504	ark:/87602/m4/M77562	head (from Morphosource.org)			0.0493	0.0493	0.0493	NA	NA	NA	NA	NA		NA	NA
Charadriiformes	Alca_torda	Razorbill	head		OUVC:11517	ark:/87602/m4/M75834	head (from Morphosource.org)			0.0493	0.0493	0.0493	NA	NA	NA	NA	NA		NA	NA
Charadriiformes	Burhinus_capensis	Spotted thick-knee	STK-01-2019	2019/08/20	I-jz:JZ:110	ark:/87602/m4/M166767	head	Stellenbosch CAF	Nanotom S General Electric	0.0161	0.0161	0.0161	100	160	4800	500	1	None	360	16	Eagle Encounters Wildlife Rehabilitation Centre	SA
Charadriiformes	Vanellus_coronatus	Crowned lapwing	CL-01-2019	2019/10/17	I-jz:JZ:120	ark:/87602/m4/M166440	head	Stellenbosch CAF	Nanotom S General Electric	0.01299993	0.01299993	0.01299993	100	150	4800	500	1	None	360	16	Bryanston Avian and Exotic Animal Clinic	SA
Charadriiformes	Larus_marinus	Great black-backed gull	GBBG01	2019/07/23	I-jz:JZ:27	ark:/87602/m4/M167151	head	University of Cambridge	Nikon XTH225 ST microCT	0.0373	0.0373	0.0373	140	140	1440	708	1	none	360	16	University of Liverpool-Isle of May	UK
Charadriiformes	Cepphus_grylle	Black guillemot	Guil01	2019/07/22	I-jz:JZ:28	ark:/87602/m4/M167152	head	University of Cambridge	Nikon XTH225 ST microCT	0.0225	0.0225	0.0225	150	220	1440	708	1	none	360	16	University of Liverpool-Isle of May	UK
Charadriiformes	Rissa_tridactyla	Black-legged Kittiwake	KW01	2019/07/22	I-jz:JZ:29	ark:/87602/m4/M167153	head	University of Cambridge	Nikon XTH225 ST microCT	0.0232	0.0232	0.0232	165	220	1440	708	2	none	360	16	University of Liverpool-Isle of May	UK
Charadriiformes	Larus_fuscus	Lesser black-backed gull	LBBG01	2019/07/23	I-jz:JZ:30	ark:/87602/m4/M167154	head	University of Cambridge	Nikon XTH225 ST microCT	0.0304	0.0304	0.0304	140	140	1440	708	2	none	360	16	University of Liverpool-Isle of May	UK
Charadriiformes	Fratercula_arctica	Atlantic Puffin	Puffin01-2019	2019/07/22	I-jz:JZ:31	ark:/87602/m4/M167295	head	University of Cambridge	Nikon XTH225 ST microCT	0.02038	0.02038	0.02038	165	220	1440	500	1	none	360	16	University of Liverpool-Isle of May	UK
Charadriiformes	Alca_torda	Razorbill	RZB01	2019/07/22	I-jz:JZ:32	ark:/87602/m4/M167297	head	University of Cambridge	Nikon XTH225 ST microCT	0.021	0.021	0.021	150	220	1440	708	2	none	360	16	University of Liverpool-Isle of May	UK
Charadriiformes	Stercorarius_maccormicki	South polar skua	SPS-02	2019/07/23	I-jz:JZ:37	ark:/87602/m4/M167311	head	University of Cambridge	Nikon XTH225 ST microCT	0.026	0.026	0.026	155	160	1440	708	1	none	360	16	British Antarctic Survey	UK
Charadriiformes	Chroicocephalus_hartlaubii	Hartlaub's gull	H414	2019/01/19	I-jz:JZ:43	ark:/87602/m4/M167285	head	Stellenbosch CAF	General electric VtomexL240 microCT	0.03	0.03	0.03	100	300	2100	200	3	None	360	16	SANCCOB	SA
Charadriiformes	Haematopus_moquini	Black oystercatcher	OY002 SANCCOB-2019	2019/10/30	I-jz:JZ:54	ark:/87602/m4/M167312	head	Stellenbosch CAF	Nanotom S General Electric	0.021	0.021	0.021	100	150	4800	500	1	None	360	16	SANCCOB	SA
Charadriiformes	Larus_dominicanus	Kelp gull	K151	2019/01/19	I-jz:JZ:61	ark:/87602/m4/M166696	head	Stellenbosch CAF	General electric VtomexL240 microCT	0.032	0.032	0.032	100	300	2800	200	3	None	360	16	SANCCOB	SA
Charadriiformes	Chionis_minor	Lesser Sheathbill	SB-01-2019	2018/03/05	I-jz:JZ:66	ark:/87602/m4/M166691	head	Stellenbosch CAF	General electric VtomexL240 microCT	0.04	0.04	0.04	100	100	3000	333	1	0.5mm Cu	360	16	SU freezer (Marion Island)	SA
Charadriiformes	Sterna_vittata	Antarctic tern	TOO2	2019/07/19	I-jz:JZ:67	ark:/87602/m4/M166759	head	Stellenbosch CAF	Nanotom S General Electric	0.019	0.019	0.019	100	160	4800	500	1	none	360	16	SANCCOB	SA
Charadriiformes	Stercorarius_antarcticus	Brown skua	BS-01-SANCCOB	2019/07/19	I-jz:JZ:73	ark:/87602/m4/M166765	head	Stellenbosch CAF	Nanotom S General Electric	0.02233	0.02233	0.02233	100	160	4800	500	1	none	360	16	SANCCOB	SA
Charadriiformes	Thalasseus_bergii	Greater crested tern	ST007-2019	2020/12/12	I-jz:JZ:79	ark:/87602/m4/M166883	head	Stellenbosch CAF	Nanotom S General Electric	0.023	0.023	0.023	130	180	4800	500	1	None	360	16	SANCCOB	SA
Charadriiformes	Thalasseus_sandvicensis	Sandwich tern	TO003	2020/02/07	I-jz:JZ:85	ark:/87602/m4/M167331	head	Stellenbosch CAF	Nanotom S General Electric	0.017	0.017	0.017	90	160	4800	500	1	None	360	16	SANCCOB	SA
Coliiformes	Colius_striatus	Speckled mousebird	MB-01-2019	2019/10/17	I-jz:JZ:116	ark:/87602/m4/M166444	head	Stellenbosch CAF	Nanotom S General Electric	0.01	0.01	0.01	100	150	4800	500	1	None	360	16	Bryanston Avian and Exotic Animal Clinic	SA
Columbiformes	Columba_livia	Rock dove	RD-01-2019	2019/04/26	NA	NA	head	Stellenbosch CAF	General electric VtomexL240 microCT	0.018	0.018	0.018	60	250	2800	333.1	3	None	360	16	Opportunistic collection SA	SA
Columbiformes	Columba_livia	Rock dove	RD-04-2019	2019/08/20	NA	NA	head	Stellenbosch CAF	Nanotom S General Electric	0.0119	0.0119	0.0119	100	160	3200	750	1	None	360	16	Eagle Encounters Wildlife Rehabilitation Centre	SA
Columbiformes	Columba_livia	Rock dove	RD-02-2019	2020/12/12	NA	NA	head	Stellenbosch CAF	Nanotom S General Electric	0.02	0.01999	0.01999	120	160	4800	500	1	None	360	16	Eagle Encounters Wildlife Rehabilitation Centre	SA
Columbiformes	Columba_guinea	Speckled pigeon	ARP-01-2019	2019/09/02	I-jz:JZ:113	ark:/87602/m4/M166677	head	Stellenbosch CAF	Nanotom S General Electric	0.015	0.015	0.015	100	160	4800	500	1	None	360	16	Eagle Encounters Wildlife Rehabilitation Centre	SA
Columbiformes	Columba_arquatrix	African olive pigeon	OP-01-2019	2019/10/17	I-jz:JZ:119	ark:/87602/m4/M166441	head	Stellenbosch CAF	Nanotom S General Electric	0.01299993	0.01299993	0.01299993	100	150	4800	500	1	None	360	16	Bryanston Avian and Exotic Animal Clinic	SA
Columbiformes	Streptopelia_semitorquata	Red-eyed dove	RED-01-2019	2019/08/20	I-jz:JZ:41	ark:/87602/m4/M167319	head	Stellenbosch CAF	Nanotom S General Electric	0.015	0.015	0.015	100	160	4800	500	1	None	360	16	Opportunistic collection SA	SA
Columbiformes	Columba_livia	Rock dove	RD-03-2019	2019/08/20	I-jz:JZ:42	ark:/87602/m4/M167409	head	Stellenbosch CAF	Nanotom S General Electric	0.0133	0.0133	0.0133	100	160	4800	500	1	None	360	16	Eagle Encounters Wildlife Rehabilitation Centre	SA
Columbiformes	Streptopelia_capicola	Cape turtle dove	TD01-2019	2019/07/19	I-jz:JZ:71	ark:/87602/m4/M166763	head	Stellenbosch CAF	Nanotom S General Electric	0.015	0.015	0.015	100	160	4800	500	1	none	360	16	Opportunistic collection SA	SA
Columbiformes	Streptopelia_senegalensis	Laughing dove	LD-01-2019	2020/02/12	I-jz:JZ:87	ark:/87602/m4/M167407	head	Stellenbosch CAF	Nanotom S General Electric	0.00999993	0.00999993	0.00999993	90	160	4800	500	1	None	360	16	East London veterinarian	SA
Coraciiformes	Megaceryle_maxima	Giant kingfisher	GKF-01-2019	2020/08/26	I-jz:JZ:18	ark:/87602/m4/M167142	head	Stellenbosch CAF	General electric VtomexL260	0.045	0.045	0.045	100	300	3500	250.1	2	NA	360	16	Opportunistic collection SA	SA
Cuculiformes	Centropus_burchellii	Burchell's Coucal	Bcouc-01-2020	2020/02/12	I-jz:JZ:91	ark:/87602/m4/M167411	head	Stellenbosch CAF	Nanotom S General Electric	0.015	0.015	0.015	90	160	4800	500	1	None	360	16	East London veterinarian	SA
Falconiformes	Falco_peregrinus	Peregrine falcon	PF-01-2019	2019/08/20	I-jz:JZ:111	ark:/87602/m4/M166768	head	Stellenbosch CAF	Nanotom S General Electric	0.0193	0.0193	0.0193	100	160	4800	500	1	None	360	16	Eagle Encounters Wildlife Rehabilitation Centre	SA
Falconiformes	Falco_rupicolus	Rock kestrel	RK-01-2019	2019/08/20	I-jz:JZ:39	ark:/87602/m4/M167315	head	Stellenbosch CAF	Nanotom S General Electric	0.016	0.016	0.016	100	160	4800	500	1	None	360	16	Eagle Encounters Wildlife Rehabilitation Centre	SA
Falconiformes	Falco_biarmicus	Lanner falcon	LF-01-2019	2020/12/12	I-jz:JZ:80	ark:/87602/m4/M166882	head	Stellenbosch CAF	Nanotom S General Electric	0.027	0.027	0.027	160	190	4800	500	1	None	360	16	Eagle Encounters Wildlife Rehabilitation Centre	SA
Galliformes	Gallus_domesticus	Chicken	Chicken01	2019/01/19	NA	NA	head - in alcohol	Stellenbosch CAF	General electric VtomexL240 microCT	0.03	0.03	0.03	100	300	2100	200	3	None	360	16	Chicken Farm	SA
Galliformes	Gallus_domesticus	Chicken	Ch-01-2019	2020/12/12	NA	NA	head	Stellenbosch CAF	Nanotom S General Electric	0.03	0.03	0.03	160	230	4800	500	1	None	360	16	Chicken Farm	SA
Galliformes	Pavo_muticus	Green peacock	PC-01-2019	2019/10/17	I-jz:JZ:122	ark:/87602/m4/M166437	head	Stellenbosch CAF	Nanotom S General Electric	0.02	0.02	0.02	140	180	4800	500	1	None	360	16	Bryanston Avian and Exotic Animal Clinic	SA
Galliformes	Numida_meleagris	Helmeted guinea fowl	GF-02-2019	2019/09/02	I-jz:JZ:59	ark:/87602/m4/M167294	head	Stellenbosch CAF	Nanotom S General Electric	0.01833322	0.01833322	0.01833322	100	160	4800	500	1	None	360	16	Eagle Encounters Wildlife Rehabilitation Centre	SA
Galliformes	Gallus_domesticus	Chicken	Ch-02-2019	2020/12/12	I-jz:JZ:82	ark:/87602/m4/M166880	head	Stellenbosch CAF	Nanotom S General Electric	0.03	0.03	0.03	160	240	4800	500	1	None	360	16	Chicken Farm	SA
Galliformes	Pternistis_capensis	Cape spurfowl	Cfranc-01-2019	2020/02/07	I-jz:JZ:84	ark:/87602/m4/M167414	head	Stellenbosch CAF	Nanotom S General Electric	0.015	0.015	0.015	90	160	4800	500	1	None	360	16	CapeNature	SA
Gaviiformes	Gavia_immer	Common loon	head		OUVC:10719	ark:/87602/m4/M82098	head (from Morphosource.org)			0.0493	0.0493	0.0493	NA	NA	NA	NA	NA		NA	NA
Gruiformes	Grus_paradisea	Blue crane	Bcrane-01-2019	2019/10/30	NA	NA	head	Stellenbosch CAF	Nanotom S General Electric	0.03059524	0.03059524	0.03059524	140	200	4800	500	1	None	360	16	CapeNature (Porterville)	SA
Gruiformes	Porphyrio_madagascariensis	African swamp hen	SHen-01-2020	2020/03/23	I-jz:JZ:102	ark:/87602/m4/M166925	head	Stellenbosch CAF	Nanotom S General Electric	0.02	0.02	0.02	120	180	4800	500	1	None	360	16	Butterfly World Animal Sanctuary	SA
Gruiformes	Gallinula_chloropus	Common moorhen	CMH-01-2019	2019/09/02	I-jz:JZ:115	ark:/87602/m4/M166690	head	Stellenbosch CAF	Nanotom S General Electric	0.015	0.015	0.015	100	160	4800	500	1	None	360	16	Eagle Encounters Wildlife Rehabilitation Centre	SA
Gruiformes	Grus_paradisea	Blue crane	Bcrane-03-2019	2020/08/25	I-jz:JZ:15	ark:/87602/m4/M167106	head	Stellenbosch CAF	General electric VtomexL253	0.04	0.04	0.04	100	300	3000	250.1	2	NA	360	16	CapeNature	SA
Gruiformes	Gallinula_comeri	Gough moorhen	GM-01-2019	2020/08/26	I-jz:JZ:19	ark:/87602/m4/M167143	head	Stellenbosch CAF	General electric VtomexL261	0.045	0.045	0.045	100	300	3500	250.1	2	NA	360	16	Iziko Museum	SA
Gruiformes	Crex_egregia	African crake	Acrake-01-2020	2020/03/23	I-jz:JZ:98	ark:/87602/m4/M166921	head	Stellenbosch CAF	Nanotom S General Electric	0.01199999	0.01199999	0.01199999	110	170	4800	500	1	None	360	16	East London veterinarian	SA
Musophagiformes	Tauraco_corythaix	Knysna turaco	KTC-01-2020	2020/02/12	I-jz:JZ:90	ark:/87602/m4/M167412	head	Stellenbosch CAF	Nanotom S General Electric	0.015	0.015	0.015	90	160	4800	500	1	None	360	16	East London veterinarian	SA
Passeriformes	Corvus_splendens	House crow	Hcrow-01-2020	2020/03/24	I-jz:JZ:101	ark:/87602/m4/M166924	head	Stellenbosch CAF	Nanotom S General Electric	0.02696425	0.02696425	0.02696425	110	200	4800	500	1	None	360	16	Butterfly World Animal Sanctuary	SA
Passeriformes	Cossypha_caffra	Cape robin-chat	CRChat-01-2020	2020/03/23	I-jz:JZ:103	ark:/87602/m4/M166928	head	Stellenbosch CAF	Nanotom S General Electric	0.00799972	0.00799972	0.00799972	100	150	4800	500	1	None	360	16	Butterfly World Animal Sanctuary	SA
Passeriformes	Hirundo_rustica	Barn swallow	BSW-01-2020	2020/03/23	I-jz:JZ:106	ark:/87602/m4/M166932	head	Stellenbosch CAF	Nanotom S General Electric	0.00799972	0.00799972	0.00799972	100	150	4800	500	1	None	360	16	Cape Town International Airport	SA
Passeriformes	Onychognathus_morio	Red-winged starling	RWS-01-2019	2019/09/02	I-jz:JZ:114	ark:/87602/m4/M166688	head	Stellenbosch CAF	Nanotom S General Electric	0.015	0.015	0.015	100	160	4800	500	1	None	360	16	Eagle Encounters Wildlife Rehabilitation Centre	SA
Passeriformes	Cinnyris_chalybeus	Southern double-collared sunbird	DCSB01	2019/04/26	I-jz:JZ:46	ark:/87602/m4/M167288	head	Stellenbosch CAF	General electric VtomexL240 microCT	0.015	0.015	0.015	60	250	2800	333.1	3	None	360	16	Opportunistic collection SA	SA
Passeriformes	Anthobaphes_violacea	Orange-breasted sunbird	OBSB01	2019/04/26	I-jz:JZ:47	ark:/87602/m4/M167289	head	Stellenbosch CAF	General electric VtomexL240 microCT	0.015	0.015	0.015	60	250	2800	333.1	3	None	360	16	Opportunistic collection SA	SA
Passeriformes	Erythrura_gouldiae	Gouldian finch	GoldF-01-2019	2019/10/17	I-jz:JZ:50	ark:/87602/m4/M167290	head	Stellenbosch CAF	Nanotom S General Electric	0.0075	0.0075	0.0075	100	150	4800	500	1	None	360	16	CapeNature (Porterville)	SA
Passeriformes	Calandrella_cinerea	Red-capped lark	RCL-01-2019	2019/10/30	I-jz:JZ:51	ark:/87602/m4/M167296	head	Stellenbosch CAF	Nanotom S General Electric	0.00857135	0.00857135	0.00857135	80	150	4800	500	1	None	360	16	Cape Town International Airport	SA
Passeriformes	Anthus_cinnamomeus	African pipit	Apip-02-2019	2019/10/30	I-jz:JZ:52	ark:/87602/m4/M167299	head	Stellenbosch CAF	Nanotom S General Electric	0.0095	0.0095	0.0095	80	150	4800	500	1	None	360	16	Cape Town International Airport	SA
Passeriformes	Macronyx_capensis	Cape long claw	CLC-01-2019	2019/10/30	I-jz:JZ:35	NA	head	Stellenbosch CAF	Nanotom S General Electric	0.01	0.01	0.01	80	150	4800	500	1	None	360	16	Cape Town International Airport	SA
Passeriformes	Corvus_albus	Pied crow	PCrow-01-2019	2019/10/30	I-jz:JZ:55	ark:/87602/m4/M167314	head	Stellenbosch CAF	Nanotom S General Electric	0.021875	0.021875	0.021875	110	150	4800	500	1	None	360	16	Cape Town International Airport	SA
Passeriformes	Taeniopygia_guttata	Zebra finch	ZF-01-2019	2020/12/12	I-jz:JZ:75	ark:/87602/m4/M166884	head	Stellenbosch CAF	Nanotom S General Electric	0.00799	0.00799	0.00799	100	150	4800	500	1	None	360	16	Butterfly World Animal Sanctuary	SA
Passeriformes	Tchagra_tchagra	Southern Tchagra	Stch-01-2019	2020/02/12	I-jz:JZ:88	ark:/87602/m4/M167408	head	Stellenbosch CAF	Nanotom S General Electric	0.01099993	0.01099993	0.01099993	90	160	4800	500	1	None	360	16	Cape Parrot Project	SA
Passeriformes	Dicrurus_adsimilis	Fork-tailed drongo	FTDrong-01-2019	2020/02/12	I-jz:JZ:89	ark:/87602/m4/M167410	head	Stellenbosch CAF	Nanotom S General Electric	0.01200001	0.01200001	0.01200001	90	150	4800	500	1	None	360	16	Cape Parrot Project	SA
Passeriformes	Lanius_collaris	Southern fiscal	Cfisc-01-2019	2020/02/12	I-jz:JZ:93	ark:/87602/m4/M167413	head	Stellenbosch CAF	Nanotom S General Electric	0.011	0.011	0.011	90	150	4800	500	1	None	360	16	CapeNature	SA
Passeriformes	Turdus_olivaceus	Olive thrush	Othrush-01-2019	2020/02/12	I-jz:JZ:94	ark:/87602/m4/M167415	head	Stellenbosch CAF	Nanotom S General Electric	0.011	0.011	0.011	90	150	4800	500	1	None	360	16	CapeNature	SA
Passeriformes	Hedydipna_collaris	Collard sunbird	CSB-01-2019	2020/03/23	I-jz:JZ:96	ark:/87602/m4/M166886	head	Stellenbosch CAF	Nanotom S General Electric	0.00599965	0.00599965	0.00599965	100	150	4800	500	1	None	360	16	East London veterinarian	SA
Passeriformes	Serinus_canaria	Canary	Can-01-20	2020/03/23	I-jz:JZ:99	ark:/87602/m4/M166922	head	Stellenbosch CAF	Nanotom S General Electric	0.00799972	0.00799972	0.00799972	100	150	4800	500	1	None	360	16	East London veterinarian	SA
Pelecaniformes	Ardea_cinerea	Grey heron	GH-01-2020	2020/03/24	I-jz:JZ:107	ark:/87602/m4/M166935	head	Stellenbosch CAF	Nanotom S General Electric	0.02984863	0.02984863	0.02984863	120	230	4800	500	1	None	360	16	Butterfly World Animal Sanctuary	SA
Pelecaniformes	Ardea_melanocephala	Black-headed heron	BHH-01-2019	2020/08/25	I-jz:JZ:17	ark:/87602/m4/M167108	head	Stellenbosch CAF	General electric VtomexL250	0.025	0.025	0.025	100	300	3500	250.1	2	NA	360	16	CapeNature	SA
Pelecaniformes	Pelecanus_onocrotalus	Great white pelican	GWP-01-2019	2020/08/26	I-jz:JZ:20	ark:/87602/m4/M167144	head	Stellenbosch CAF	General electric VtomexL262	0.11000003	0.11000003	0.11000003	170	300	3500	250.1	2	NA	360	16	Johannesburg veterinarian	SA
Pelecaniformes	Bostrychia_hagedash	Hadada ibis	HI-02-2019	2019/10/30	I-jz:JZ:57	ark:/87602/m4/M167318	head	Stellenbosch CAF	Nanotom S General Electric	0.02642859	0.02642859	0.02642859	120	150	4800	500	1	None	360	16	Bryanston Avian and Exotic Animal Clinic	SA
Pelecaniformes	Threskiornis_aethiopicus	African sacred ibis	SI-02-2019	2020/08/25	I-jz:JZ:6	ark:/87602/m4/M167096	head	Stellenbosch CAF	General electric VtomexL246	0.03500002	0.03500002	0.03500002	100	300	3000	250.1	2	NA	360	16	CapeNature (Porterville)	SA
Phaethontiformes	Phaethon_rubricauda	Red-tailed tropicbird	RTTB-01-2019	2019/10/30	I-jz:JZ:58	ark:/87602/m4/M167320	head	Stellenbosch CAF	Nanotom S General Electric	0.031	0.031	0.031	140	200	4800	500	1	None	360	16	SANCCOB	SA
Phoenicopteriformes	Phoenicopterus_roseus	Greater flamingo	Flamingo01	2019/01/19	I-jz:JZ:64	ark:/87602/m4/M166693	head	Stellenbosch CAF	General electric VtomexL240 microCT	0.032	0.032	0.032	100	300	3200	200	3	None	360	16	SANCCOB	SA
Piciformes	Dendropicos_griseocephalus	Olive woodpecker	OWP-01-2019	2019/04/26	I-jz:JZ:49	ark:/87602/m4/M167292	head	Stellenbosch CAF	General electric VtomexL240 microCT	0.016	0.016	0.016	60	250	2800	333.1	3	None	360	16	Opportunistic collection SA	SA
Procellariiformes	Ardenna_gravis	Great shearwater	GRSH01-2019	2020/08/26	NA	NA	head	Stellenbosch CAF	General electric VtomexL259	0.03	0.03	0.03	100	300	3000	250.1	2	NA	360	16	Nelson Mandela University	SA
Procellariiformes	Phoebastria_nigripes	Black-footed albatross	head		OUVC:10905	NA	head (from Morphosource.org)			0.0986	0.0986	0.0986	NA	NA	NA	NA	NA		NA	NA
Procellariiformes	Diomedea_exulans	Wandering albatross	WA-01-2019	2020/08/25	I-jz:JZ:10	ark:/87602/m4/M167101	head	Stellenbosch CAF	General electric VtomexL258	0.06999999	0.06999999	0.06999999	100	300	3500	250.1	2	NA	360	16	Nelson Mandela University - Marion Island	SA
Procellariiformes	Thalassarche_chlororhynchos	Yellow-nosed albatross	YNA-01-2019	2020/08/24	I-jz:JZ:108	ark:/87602/m4/M166938	head	Stellenbosch CAF	General electric VtomexL240	0.055	0.055	0.055	100	300	3000	250.1	3	NA	360	16	Fitzpatrick Institute-bycatch	SA
Procellariiformes	Thalassarche_steadi	White-capped albatross	SA-01-2019	2020/08/24	I-jz:JZ:124	ark:/87602/m4/M166938	head	Stellenbosch CAF	General electric VtomexL244	0.056	0.056	0.056	100	300	3000	250.1	2	NA	360	16	Fitzpatrick Institute-bycatch	SA
Procellariiformes	Thalassarche_melanophris	Black-browed albatross	BBA-01-2019	2020/08/25	I-jz:JZ:11	ark:/87602/m4/M167102	head	Stellenbosch CAF	General electric VtomexL254	0.045	0.045	0.045	100	300	3000	250.1	2	NA	360	16	Opportunistic collection SA	SA
Procellariiformes	Pachyptila_desolata	Antarctic prion	AP-01-2011	2019/07/23	I-jz:JZ:21	ark:/87602/m4/M167145	head	University of Cambridge	Nikon XTH225 ST microCT	0.01538	0.01538	0.01538	155	160	1440	500	1	none	360	16	British Antarctic Survey	UK
Procellariiformes	Halobaena_caerulea	Blue Petrel	BP-01-2011	2019/07/23	I-jz:JZ:22	ark:/87602/m4/M167146	head	University of Cambridge	Nikon XTH225 ST microCT	0.0176	0.0176	0.0176	140	140	1440	708	2	none	360	16	British Antarctic Survey	UK
Procellariiformes	Pelecanoides_urinatrix	Common diving petrel	CDP-01-2019	2019/07/22	I-jz:JZ:23	ark:/87602/m4/M167147	head	University of Cambridge	Nikon XTH225 ST microCT	0.0164	0.0164	0.0164	160	160	1440	500	1	none	360	16	British Antarctic Survey	UK
Procellariiformes	Pelecanoides_georgicus	South georgia diving petrel	SGDP-01-2014	2019/07/23	I-jz:JZ:33	ark:/87602/m4/M167298	head	University of Cambridge	Nikon XTH225 ST microCT	0.0151	0.0151	0.0151	155	160	1440	500	1	none	360	16	British Antarctic Survey	UK
Procellariiformes	Pagodroma_nivea	Snow petrel	SP-01-2019	2019/07/22	I-jz:JZ:36	ark:/87602/m4/M167310	head	University of Cambridge	Nikon XTH225 ST microCT	0.017	0.017	0.017	155	220	1440	708	2	none	360	16	British Antarctic Survey	UK
Procellariiformes	Oceanites_oceanicus	Wilson's storm petrel	WSP-01	2019/07/23	I-jz:JZ:38	ark:/87602/m4/M167313	head	University of Cambridge	Nikon XTH225 ST microCT	0.0108	0.0108	0.0108	140	140	1440	708	1	none	360	16	British Antarctic Survey	UK
Procellariiformes	Procellaria_aequinoctialis	White-chinned petrel	WCP03	2018/10/12	I-jz:JZ:44	ark:/87602/m4/M167286	head	Stellenbosch CAF	General electric VtomexL240 microCT	0.0441	0.0441	0.0441	160	200	3200	200	2	No	360	16	BirdLife South Africa	SA
Procellariiformes	Macronectes_halli	Northern giant petrel	NGP-01-2019	2019/04/26	I-jz:JZ:45	ark:/87602/m4/M167287	head	Stellenbosch CAF	General electric VtomexL240 microCT	0.05	0.05	0.05	100	300	2800	333.1	2	None	360	16	SANCCOB	SA
Procellariiformes	Ardenna_grisea	Sooty shearwater	SW01	2019/01/19	I-jz:JZ:65	ark:/87602/m4/M166694	head	Stellenbosch CAF	General electric VtomexL240 microCT	0.032	0.032	0.032	100	300	2600	200	3	None	360	16	SANCCOB	SA
Procellariiformes	Pterodroma_mollis	Soft-plumaged petrel	SPP-01	2019/07/19	I-jz:JZ:72	ark:/87602/m4/M166764	head	Stellenbosch CAF	Nanotom S General Electric	0.02	0.02	0.02	100	160	4800	500	1	none	360	16	Fitzpatrick Institute-bycatch	SA
Procellariiformes	Pterodroma_incerta	Atlantic petrel	Atpet-01-2019	2019/07/19	I-jz:JZ:74	ark:/87602/m4/M166766	head	Stellenbosch CAF	Nanotom S General Electric	0.02571425	0.02571425	0.02571425	100	160	4800	500	1	none	360	16	Fitzpatrick Institute-bycatch	SA
Procellariiformes	Pachyptila_salvini	Salvin's prion	SAL-13-2019	2020/12/12	I-jz:JZ:76	ark:/87602/m4/M166879	head	Stellenbosch CAF	Nanotom S General Electric	0.016	0.016	0.016	110	170	4800	500	1	None	360	16	Nelson Mandela University - Marion Island	SA
Procellariiformes	Ardenna_gravis	Great shearwater	21May2019 GRSH-01-ARR	2020/12/12	I-jz:JZ:83	ark:/87602/m4/M166881	head	Stellenbosch CAF	Nanotom S General Electric	0.032	0.032	0.032	160	280	4800	500	1	None	360	16	Fitzpatrick Institute-bycatch	SA
Psittaciformes	Eclectus_roratus	Eclectus parrot	Eparr-01-2020	2020/03/24	I-jz:JZ:100	ark:/87602/m4/M166923	head	Stellenbosch CAF	Nanotom S General Electric	0.02695853	0.02695853	0.02695853	110	200	4800	500	1	None	360	16	East London veterinarian	SA
Psittaciformes	Pionus_senilis	White-crowned pionus	WCPion-01-2020	2020/03/23	I-jz:JZ:104	ark:/87602/m4/M166930	head	Stellenbosch CAF	Nanotom S General Electric	0.018	0.018	0.018	120	180	4800	500	1	None	360	16	Butterfly World Animal Sanctuary	SA
Psittaciformes	Nymphicus_hollandicus	Cockatiel	Ctiel-01-2020	2020/03/23	I-jz:JZ:105	ark:/87602/m4/M166931	head	Stellenbosch CAF	Nanotom S General Electric	0.014	0.014	0.014	110	170	4800	500	1	None	360	16	Butterfly World Animal Sanctuary	SA
Psittaciformes	Melopsittacus_undulatus	Budgerigar	BG-01-2019	2019/10/17	I-jz:JZ:117	ark:/87602/m4/M166443	head	Stellenbosch CAF	Nanotom S General Electric	0.01	0.01	0.01	100	150	4800	500	1	None	360	16	Bryanston Avian and Exotic Animal Clinic	SA
Psittaciformes	Psittacus_erithacus	African grey parrot	AGP-02-2019	2019/10/17	I-jz:JZ:123	ark:/87602/m4/M166438	head	Stellenbosch CAF	Nanotom S General Electric	0.01999996	0.01999996	0.01999996	140	180	4800	500	1	None	360	16	Bryanston Avian and Exotic Animal Clinic	SA
Psittaciformes	Poicephalus_robustus	Cape parrot	Cpar-02-2019	2020/02/07	I-jz:JZ:86	ark:/87602/m4/M167416	head	Stellenbosch CAF	Nanotom S General Electric	0.02456061	0.02456061	0.02456061	110	160	4800	500	1	None	360	16	Cape Parrot Project	SA
Psittaciformes	Lorius_lory	Black-capped lory	BCL-01-2019	2020/02/12	I-jz:JZ:92	ark:/87602/m4/M167420	head	Stellenbosch CAF	Nanotom S General Electric	0.018	0.018	0.018	90	180	4800	500	1	None	360	16	Butterfly World Animal Sanctuary	SA
Psittaciformes	Agapornis_lilianae	Lilian's lovebird	LB-01-2019	2020/02/12	I-jz:JZ:95	ark:/87602/m4/M167419	head	Stellenbosch CAF	Nanotom S General Electric	0.011	0.011	0.011	90	150	4800	500	1	None	360	16	Butterfly World	SA
Psittaciformes	Psittacula_krameri	Indian ring-necked parakeet	RN-02-2019	2020/03/24	I-jz:JZ:97	ark:/87602/m4/M166889	head	Stellenbosch CAF	Nanotom S General Electric	0.02500002	0.02500002	0.02500002	110	200	4800	500	1	None	360	16	Butterfly World Animal Sanctuary	SA
Sphenisciformes	Pygoscelis_adeliae	Adelie penguin	ADP-01-2019	2019/07/23	I-jz:JZ:109	ark:/87602/m4/M166770	head	University of Cambridge	Nikon XTH225 ST microCT	0.0305	0.0305	0.0305	155	160	1440	708	2	none	360	16	British Antarctic Survey	UK
Sphenisciformes	Eudyptes_chrysolophus	Macaroni penguin	MP-01-MA-2019	2020/08/25	I-jz:JZ:12	ark:/87602/m4/M167103	head	Stellenbosch CAF	General electric VtomexL256	0.05499999	0.05499999	0.05499999	100	300	3200	250.1	2	NA	360	16	Nelson Mandela University - Marion Island	SA
Sphenisciformes	Aptenodytes_patagonicus	King penguin	KP-01-MA2019	2020/08/25	I-jz:JZ:13	ark:/87602/m4/M167104	head	Stellenbosch CAF	General electric VtomexL257	0.06499999	0.06499999	0.06499999	100	300	3200	250.1	2	NA	360	16	Nelson Mandela University - Marion Island	SA
Sphenisciformes	Pygoscelis_antarcticus	Chinstrap penguin	CP-01-2019	2019/07/23	I-jz:JZ:24	ark:/87602/m4/M167148	head	University of Cambridge	Nikon XTH225 ST microCT	0.0344	0.0344	0.0344	155	160	1440	708	2	none	360	16	British Antarctic Survey	UK
Sphenisciformes	Pygoscelis_papua	Gentoo penguin	GP-01-2019	2019/07/23	I-jz:JZ:26	ark:/87602/m4/M167150	head	University of Cambridge	Nikon XTH225 ST microCT	0.0374	0.0374	0.0374	155	160	1440	708	2	none	360	16	British Antarctic Survey	UK
Sphenisciformes	Spheniscus_demersus	African penguin	AP253	2019/01/19	I-jz:JZ:60	ark:/87602/m4/M166695	head	Stellenbosch CAF	General electric VtomexL240 microCT	0.04	0.04	0.04	100	300	2800	200	3	None	360	16	SANCCOB	SA
Strigiformes	Tyto_alba	Western barn owl	BO-02-2019	2019/08/20	I-jz:JZ:112	ark:/87602/m4/M166769	head	Stellenbosch CAF	Nanotom S General Electric	0.0195	0.0195	0.0195	100	160	4800	500	1	None	360	16	Eagle Encounters Wildlife Rehabilitation Centre	SA
Strigiformes	Bubo_africanus	African spotted eagle owl	ASEO-02-2019	2020/08/25	I-jz:JZ:14	ark:/87602/m4/M167105	head	Stellenbosch CAF	General electric VtomexL251	0.03	0.03	0.03	100	300	3500	250.1	2	NA	360	16	Eagle Encounters Wildlife Rehabilitation Centre	SA
Struthioniformes	Struthio_camelus	Common ostrich	Ostrich40	2019/04/26	I-jz:JZ:48	ark:/87602/m4/M167291	head	Stellenbosch CAF	General electric VtomexL240 microCT	0.08	0.08	0.08	60	250	2800	333.1	3	None	360	16	Oudtshoorn Abattoir	SA
Suliformes	Morus_bassanus	Northern gannet	head		OUVC:10995	ark:/87602/m4/M76028	head (from Morphosource.org)			0.09	0.09	0.09	NA	NA	NA	NA	NA		NA	NA
Suliformes	Phalacrocorax_lucidus	White-breasted cormorant	WBC-01-2019 SANCCOB	2020/08/24	I-jz:JZ:3	ark:/87602/m4/M167088	head	Stellenbosch CAF	General electric VtomexL241	0.05000002	0.05000002	0.05000002	100	300	3000	250.1	3	NA	360	16	SANCCOB	SA
Suliformes	Leucocarbo_georgianus	South georgia shag	SGS-01-2019	2019/07/23	I-jz:JZ:53	ark:/87602/m4/M167304	head	University of Cambridge	Nikon XTH225 ST microCT	0.028	0.028	0.028	155	160	1440	708	2	none	360	16	British Antarctic Survey	UK
Suliformes	Phalacrocorax_neglectus	Bank cormorant	BC-01-2019	2019/10/30	I-jz:JZ:56	ark:/87602/m4/M167316	head	Stellenbosch CAF	Nanotom S General Electric	0.02657139	0.02657139	0.02657139	120	150	4800	500	1	None	360	16	SANCCOB	SA
Suliformes	Morus_capensis	Gannet	G045	2019/01/19	I-jz:JZ:62	ark:/87602/m4/M166758	head	Stellenbosch CAF	General electric VtomexL240 microCT	0.04	0.04	0.04	100	300	3200	200	3	None	360	16	SANCCOB	SA
Suliformes	Phalacrocorax_capensis	Cape Cormorant	CC209	2019/01/19	I-jz:JZ:63	ark:/87602/m4/M166692	head	Stellenbosch CAF	General electric VtomexL240 microCT	0.03	0.03	0.03	100	300	2500	200	3	None	360	16	SANCCOB	SA
Suliformes	Microcarbo_africanus	Reed cormorant	RC-01-2019	2019/07/19	I-jz:JZ:68	ark:/87602/m4/M166760	head	Stellenbosch CAF	Nanotom S General Electric	0.015	0.015	0.015	100	160	4800	500	1	none	360	16	SANCCOB	SA
Suliformes	Microcarbo_coronatus	Crowned cormorant	CRC003	2019/07/19	I-jz:JZ:69	ark:/87602/m4/M166761	head	Stellenbosch CAF	Nanotom S General Electric	0.017	0.017	0.017	100	160	4800	500	1	none	360	16	SANCCOB	SA
Suliformes	Anhinga_rufa	African darter	D001-2019	2020/12/12	I-jz:JZ:78	ark:/87602/m4/M166878	head	Stellenbosch CAF	Nanotom S General Electric	0.022	0.022	0.022	130	170	4800	500	1	None	360	16	SANCCOB	SA
