# Supplementary material for: Aquatic birds have middle ears adapted to amphibious lifestyles
Source: Sci Rep. 2022 Mar 28;12:5251. doi: 10.1038/s41598-022-09090-3 (PMC8960762; doi:10.1038/s41598-022-09090-3)
Supplement: Supplementary file 3 — Supplementary Information 3. [file 41598_2022_9090_MOESM3_ESM.xlsx]

## Sheet: S6 ecological groupings
Order	Family	Species	Common name	Ecological_group	Reference_Ecological_group		Dive_score	Max_dive_depth	Avg_max_dive_depth	Max_duration_s.	Avg_max_dur	Method	Reference_depth	Reference_duration	Notes
Accipitriformes	Accipitridae	Accipiter_melanoleucus	Black sparrowhawk	Terrestrial
Accipitriformes	Accipitridae	Aquila_verreauxii	Verreaux's eagle	Terrestrial
Accipitriformes	Accipitridae	Buteo_rufofuscus	Jackal buzzard	Terrestrial
Accipitriformes	Accipitridae	Haliaeetus_vocifer	African fish eagle	Terrestrial
Accipitriformes	Accipitridae	Polemaetus_bellicosus	Martial eagle	Terrestrial
Accipitriformes	Accipitriformes	Elanus_caeruleus	Black-winged kite	Terrestrial
Accipitriformes	Acciptridae	Gyps_coprotheres	Cape vulture	Terrestrial
Anseriformes	Anatidae	Alopochen_aegyptiaca	Egyptian goose	Terrestrial
Anseriformes	Anatidae	Anas_georgica_georgica	South Georgia pintail	Surface			0			11	8.1	obs	Weller 1975 Ibis 117: 217-231
Anseriformes	Anatidae	Plectropterus_gambensis	Spur-winged goose	Terrestrial
Anseriformes	Anatidae	Somateria_mollissima	Common eider	Underwater pursuit			2	30.1	17.6	86.1	65.1	TDR	Kilen 2016 MSc thesis Norway	Kilen 2016 MSc thesis Norway
Apodiformes	Apodidae	Cypsiurus_parvus	Palm swift	Terrestrial
Bucerotiformes	Bucorvidae	Bucorvus_leadbeateri	Southern ground hornbill	Terrestrial
Bucerotiformes	Upupidae	Upupa_africana	African hoopoe	Terrestrial
Cassuariiformes	Cassuariidae	Dromaius_novaehollandiae	Emu	Terrestrial
Charadriiformes	Alcidae	Alca_torda	Razorbill	Underwater pursuit			3	56	30.7	93	70.4	TDR	Shoji et al. 2015 MEPS 520: 257-267	Shoji et al. 2015 MEPS 520: 257-267
Charadriiformes	Alcidae	Cepphus_grylle	Black guillemot	Underwater pursuit			3	43	32	131	95	TDR	Masden et al. 2013 Bird Study 60: 547-549	Masden et al. 2013 Bird Study 60: 547-549
Charadriiformes	Alcidae	Fratercula_arctica	Atlantic Puffin	Underwater pursuit			3	47.6	36	123.1	101.1	TDR	Shoji et al. 2015 MEPS 520: 257-267	Shoji et al. 2015 MEPS 520: 257-267
Charadriiformes	Burhinidae	Burhinus_capensis	Spotted thick-knee	Terrestrial
Charadriiformes	Charadriidae	Vanellus_coronatus	Crowned lapwing	Terrestrial
Charadriiformes	Chionidae	Chionis_minor	Black-faced sheathbill	Terrestrial
Charadriiformes	Haematopodidae	Haematopus_moquini	Black oystercatcher	Terrestrial
Charadriiformes	Laridae	Chroicocephalus_hartlaubii	Hartlaub's gull	Surface	own expertise		0
Charadriiformes	Laridae	Hydroprogne_caspia	Caspian tern	Plunging			0					obs	Whitfied & Blaber 1978 Ostrich 49: 185-198
Charadriiformes	Laridae	Larus_dominicanus	Kelp gull	Surface			0	0.4				obs	Blankley 1981 Cormorant 9: 77-84
Charadriiformes	Laridae	Larus_fuscus	Lesser black-backed gull	Surface			0	0.5		2		obs	Goethe 1975 Ornis Fennica 52: 5-12
Charadriiformes	Laridae	Larus_marinus	Great black-backed gull	Surface	own expertise		0
Charadriiformes	Laridae	Rissa_tridactyla	Black-legged kittiwake	Plunging			0	2				obs	Burtt 1974 Auk 91: 827-829		Scored as 0; Old study may be prone to measurement error
Charadriiformes	Laridae	Sterna_vittata	Antarctic tern	Plunging			0					obs	Sagar 1991 Notornis 38: 191-198
Charadriiformes	Laridae	Thalasseus_bergii	Greater crested tern	Plunging			0	1				obs	Crawford et al. 2005 Roberts Birds of Southern Africa, 7th ed.: 453-455.		0 should be similar to other terns, likely measurement error
Charadriiformes	Laridae	Thalasseus_sandvicensis	Sandwich tern	Plunging	Ashmole 1971 In Avian Biology 1:223-285		0
Charadriiformes	Steracoraridae	Stercorarius_maccormicki	South Polar skua	Surface	own expertise		0
Charadriiformes	Stercoraridae	Stercorarius_antarcticus	Brown skua	Surface	own expertise		0
Coliiformes	Coliidae	Colius_striatus	Speckled mousebird	Terrestrial
Columbiformes	Columbidae	Columba_arquatrix	African olive pigeon	Terrestrial
Columbiformes	Columbidae	Columba_guinea	Speckled pigeon	Terrestrial
Columbiformes	Columbidae	Columba_livia	Rock dove	Terrestrial
Columbiformes	Columbidae	Streptopelia_capicola	Ring-necked dove	Terrestrial
Columbiformes	Columbidae	Streptopelia_semitorquata	Red-eyed dove	Terrestrial
Columbiformes	Columbidae	Streptopelia_senegalensis	Laughing dove	Terrestrial
Coraciiformes	Alcedinidae	Megaceryle_maxima	Giant kingfisher	Plunging	Crandell et al. 2019 J R Soc Interface 16: 20190125		0
Cuculiformes	Cuculidae	Centropus_burchellii	Burchell's coucal	Terrestrial
Falconiformes	Falconidae	Falco_biarmicus	Lanner falcon	Terrestrial
Falconiformes	Falconidae	Falco_peregrinus	Peregrine falcon	Terrestrial
Falconiformes	Falconidae	Falco_rupicolus	Rock kestrel	Terrestrial
Galliformes	Numididae	Numida_meleagris	Helmeted guineafowl	Terrestrial
Galliformes	Phasianidae	Gallus_domesticus	Chicken	Terrestrial
Galliformes	Phasianidae	Pavo_muticus	Green peacock	Terrestrial
Galliformes	Phasianidae	Pternistis_capensis	Cape spurfowl	Terrestrial
Gaviiformes	Gaviidae	Gavia_immer	Common loon	Underwater pursuit			3		10	124	39.7		del Hoyo reference	Nocera & Burgess 2002 Can J Zool 80: 1643-1648
Gruiformes	Gruidae	Grus_paradisea	Blue crane	Terrestrial
Gruiformes	Rallidae	Crex_egregia	African crake	Terrestrial
Gruiformes	Rallidae	Gallinula_chloropus	Common moorhen	Surface			0					obs	Pollock & O'Halloran 1995 Proc Roy Soc 95: 59-64
Gruiformes	Rallidae	Gallinula_comeri	Gough moorhen	Terrestrial
Gruiformes	Rallidae	Porphyrio_madagascariensis	African swamp hen	Surface			0						Hockey et al. 2005
Musophagiformes	Musophagidae	Tauraco_corythaix	Knysna turaco	Terrestrial
Passeriformes	Nectariniidae	Cinnyris_chalybeus	Southern double-collared sunbird	Terrestrial
Passeriformes	Alaudidae	Calandrella_cinerea	Red-capped lark	Terrestrial
Passeriformes	Corvidae	Corvus_albus	Pied crow	Terrestrial
Passeriformes	Corvidae	Corvus_splendens	House crow	Terrestrial
Passeriformes	Dicruridae	Dicrurus_adsimilis	Fork-tailed drongo	Terrestrial
Passeriformes	Estrildidae	Erythrura_gouldiae	Gouldian finch	Terrestrial
Passeriformes	Estrildidae	Taeniopygia_guttata	Zebra finch	Terrestrial
Passeriformes	Fringillidae	Serinus_canaria	Atlantic canary	Terrestrial
Passeriformes	Hirundinidae	Hirundo_rustica	Barn swallow	Terrestrial
Passeriformes	Laniiidae	Lanius_collaris	Southern fiscal	Terrestrial
Passeriformes	Malaconotidae	Tchagra_tchagra	Southern tchagra	Terrestrial
Passeriformes	Motacillidae	Anthus_cinnamomeus	African pipit	Terrestrial
Passeriformes	Motacillidae	Macronyx_capensis	Cape longclaw	Terrestrial
Passeriformes	Muscicapidae	Cossypha_caffra	Cape robin-chat	Terrestrial
Passeriformes	Nectariniidae	Anthobaphes_violacea	Orange-breasted sunbird	Terrestrial
Passeriformes	Nectariniidae	Hedydipna_collaris	Collard sunbird	Terrestrial
Passeriformes	Sturnidae	Onychognathus_morio	Red-winged starling	Terrestrial
Passeriformes	Turdidae	Turdus_olivaceus	Olive thrush	Terrestrial
Pelecaniformes	Ardeidae	Ardea_cinerea	Grey heron	Surface	own expertise		0
Pelecaniformes	Ardeidae	Ardea_melanocephala	Black-headed heron	Surface	own expertise		0
Pelecaniformes	Pelecanidae	Pelecanus_onocrotalus	Great white pelican	Surface	Ashmole 1971 In Avian Biology 1:223-285		0
Pelecaniformes	Threskiornithidae	Bostrychia_hagedash	Hadada ibis	Terrestrial
Pelecaniformes	Threskiornithidae	Threskiornis_aethiopicus	African sacred ibis	Terrestrial
Phaethontiformes	Phaethontidae	Phaethon_rubricauda	Red-tailed tropicbird	Plunging			2	25.6	10.7			MDR	Sommerfeld & Hennicke 2010 Emu 110: 78-86
Phoenicopteriformes	Phoenicopteridae	Phoenicopterus_roseus	Greater flamingo	Surface	Jenkin PM 1957 Philos Trans R Soc Lond B Biol Sci 240:401–493.		0
Piciformes	Picidae	Dendropicos_griseocephalus	Olive woodpecker	Terrestrial
Procellariiformes	Diomedeidae	Diomedea_exulans	Wandering albatross	Surface			0	0.6	0.3			MG	Prince et al. 1994 Antarct Sci 6: 353-354
Procellariiformes	Diomedeidae	Thalassarche_steadi	White-capped albatross	Surface			1	7.4	3.3	19	7.7	TDR	Hedd et al. 1997 Ibis 139: 452-460	Hedd et al. 1997 Ibis 139: 452-460
Procellariiformes	Diomedeidae	Thalassarche_chlororhynchos	Yellow-nosed albatross	Surface	Ashmole 1971 In Avian Biology 1:223-285		1
Procellariiformes	Diomedeidae	Thalassarche_melanophris	Black-browed albatross	Surface			1	4.1	1.46	11	3.1	still-camera system	Sakamoto et al. 2009 PLoS ONE 4: e7322	Sakamoto et al. 2009 PLoS ONE 4: e7322
Procellariiformes	Oceanitidae	Oceanites_oceanicus	Wilson's storm petrel	Surface			0			2		obs	Flood & Thomas 2007 British Birds 100: 407-442
Procellariiformes	Procellariidae	Ardenna_gravis	Great shearwater	Plunging			3	18.9	14.5	40	7.9	TDR	Ronconi et al. 2010 Plos One 5: e15508	Ronconi et al. 2010 Plos One 5: e15508	Scored as 3 rather than 2; the reference study has small sample size, and this species' large body size suggests deeper diving
Procellariiformes	Procellariidae	Ardenna_grisea	Sooty shearwater	Plunging			3	69.9	48.1	100	39.7	Lotek	Shaffer et al. 2009 MEPS 391: 209-220	Dunphy et al. 2015 MEPS 532: 187-198
Procellariiformes	Procellariidae	Halobaena_caerulea	Blue petrel	Surface			1	6.2	3.69		8.41	Cefas G5	Navarro et al. 2013 PLoS ONE 8: e62897	Navarro et al. 2013 PLoS ONE 8: e62897
Procellariiformes	Procellariidae	Macronectes_halli	Northern giant petrel	Surface			1	2				obs	Hemmings & Bailey 1985 Notornis, 32: 330-33 1
Procellariiformes	Procellariidae	Pachyptila_desolata	Antarctic prion	Surface			1	7.1	3.48		6.67	Cefas G5	Navarro et al. 2013 PLoS ONE 8: e62897	Navarro et al. 2013 PLoS ONE 8: e62897
Procellariiformes	Procellariidae	Pachyptila_salvini	Salvin's prion	Surface	Ashmole 1971 In Avian Biology 1:223-285		1
Procellariiformes	Procellariidae	Pagodroma_nivea	Snow petrel	Surface	Ashmole 1971 In Avian Biology 1:223-285		1
Procellariiformes	Procellariidae	Pelecanoides_georgicus	South Georgia diving petrel	Underwater pursuit			2	23.15	18.1	54	44.2	TDR	Navarro et al. 2014 Polar biol 37: 897-901	Navarro et al. 2014 Polar biol 37: 897-901
Procellariiformes	Procellariidae	Pelecanoides_urinatrix	Common diving petrel	Underwater pursuit			2	18.95	10.4	55	36.4	TDR	Navarro et al. 2014 Polar biol 37: 897-901	Navarro et al. 2014 Polar biol 37: 897-901
Procellariiformes	Procellariidae	Phoebastria_nigripes	Black-footed albatross	Surface	Kazama et al. 2019 Ornithol Sci 18: 27-37		1	2.5	0.6		7	Cefas G5	Kazama et al. 2019 Ornithol Sci 18: 27-37	Kazama et al. 2019 Ornithol Sci 18: 27-37	Scored as 1; Max duration must be a recording error
Procellariiformes	Procellariidae	Procellaria_aequinoctialis	White-chinned petrel	Plunging			2	16.1	8.9	22	4.6	TDR	Rollinson et al. 2014 Polar Biol 37: 1301-1308	Rollinson et al. 2014 Polar Biol 37: 1301-1308
Procellariiformes	Procellariidae	Pterodroma_incerta	Atlantic petrel	Surface	Ashmole 1971 In Avian Biology 1:223-285		1
Procellariiformes	Procellariidae	Pterodroma_mollis	Soft-plumaged petrel	Surface	Ashmole 1971 In Avian Biology 1:223-285		1
Psittaciformes	Catacuidae	Nymphicus_hollandicus	Cockatiel	Terrestrial
Psittaciformes	Psittacidae	Pionus_senilis	White-crowned parrot	Terrestrial
Psittaciformes	Psittacidae	Poicephalus_robustus	Cape parrot	Terrestrial
Psittaciformes	Psittacidae	Psittacus_erithacus	African grey parrot	Terrestrial
Psittaciformes	Psittaculidae	Agapornis_lilianae	Lilian's lovebird	Terrestrial
Psittaciformes	Psittaculidae	Eclectus_roratus	Eclectus parrot	Terrestrial
Psittaciformes	Psittaculidae	Lorius_lory	Black-capped lory	Terrestrial
Psittaciformes	Psittaculidae	Melopsittacus_undulatus	Budgerigar	Terrestrial
Psittaciformes	Psittaculidae	Psittacula_krameri	Rose-ringed parakeet	Terrestrial
Sphenisciformes	Spheniscidae	Aptenodytes_patagonicus	King penguin	Underwater pursuit			4	343	274.4	552	450	TDR	Pütz & Cherel 2005 Mar Biol 147: 281-290	Pütz et al. 1998 Ecology 79: 1905-1921
Sphenisciformes	Spheniscidae	Eudyptes_chrysolophus	Macaroni penguin	Underwater pursuit			4	163	125	377	193	TDR	Green et al. 1998 Mar Ornithol 26: 27-34	Croxall et al. 1993 J Zool 230: 31-47
Sphenisciformes	Spheniscidae	Pygoscelis_adeliae	Adelie penguin	Underwater pursuit			4	180	118.7	354	120.8	TDR	Watanuki et al. 1997 Polar Biol 17: 296-304	Norman & Ward 1993 Mar Ornithol 21: 37-47
Sphenisciformes	Spheniscidae	Pygoscelis_antarcticus	Chinstrap penguin	Underwater pursuit			4	179	92.5	219	115	TDR	Takahashi et al. 2003 MEPS 250: 279-289	Takahashi et al. 2003 MEPS 250: 279-289
Sphenisciformes	Spheniscidae	Pygoscelis_papua	Gentoo penguin	Underwater pursuit			4	225	68	545	202.7	TDR	Lescroël & Bost 2005 MEPS 302: 245-261	Lescroël & Bost 2005 MEPS 302: 245-261
Sphenisciformes	Spheniscidae	Spheniscus_demersus	African penguin	Underwater pursuit			3	76.1	32.1	275	86.8	TDR	Pichegru et al. 2012 Biol Conserv 156: 117-125	Pichegru et al. 2012 Biol Conserv 156: 117-125
Strigiformes	Strigidae	Bubo_africanus	Spotted eagle-owl	Terrestrial
Strigiformes	Strigidae	Tyto_alba	Western barn owl	Terrestrial
Struthioniformes	Struthionidae	Struthio_camelus	Common ostrich	Terrestrial
Suliformes	Anhingidae	Anhinga_rufa	African darter	Underwater pursuit			1	4		108	44.7	obs	Ryan 2007 J Avian Biol 38: 507-514	Ryan 2007 J Avian Biol 38: 507-514
Suliformes	Phalacrocoridae	Leucocarbo_georgianus	South Georgia shag	Underwater pursuit			4	116	85	312	196	TDR	Croxall et al. 1991 J Zool 225: 177-199	Croxall et al. 1991 J Zool 225: 177-199
Suliformes	Phalacrocoridae	Microcarbo_africanus	Reed cormorant	Underwater pursuit			1	10		43.4	16.7		Hustler 1992 Ibis 134: 229-236	Cooper 1986 Ibis 128: 562-570
Suliformes	Phalacrocoridae	Microcarbo_coronatus	Crowned cormorant	Underwater pursuit			2	18	2	58.5	23.5		T. Cook unpub. on BirdLife webpage http://datazone.birdlife.org/species/factsheet/crowned-cormorant-microcarbo-coronatus/text	Cooper 1986 Ibis 128: 562-570
Suliformes	Phalacrocoridae	Phalacrocorax_capensis	Cape cormorant	Underwater pursuit			3	34	10.2	70	21.2	(M190-D2GT	Ryan et al. 2010 J Zool 280: 25-32	Ryan et al. 2010 J Zool 280: 25-32
Suliformes	Phalacrocoridae	Phalacrocorax_lucidus	White-breasted cormorant	Underwater pursuit			3	33.2	5.98	152	39.2	M190-D2GT	Kato et al. 2006 MEPS 308: 293-301	Cooper 1986 Ibis 128: 562-570
Suliformes	Phalacrocoridae	Phalacrocorax_neglectus	Bank cormorant	Underwater pursuit			3	47.1	29.9	115	72.4	TDR	Ludynia et al. 2010 MEPS 12:31-40	Ludynia et al. 2010 MEPS 12:31-40
Suliformes	Sulidae	Morus_bassanus	Northern gannet	Plunging			2	26.4	14.5	40	22.4	TDR	Ropert-Coudert et al. 2003 J Avian Biol 40: 380-387	Ropert-Coudert et al. 2003 J Avian Biol 40: 380-387
Suliformes	Sulidae	Morus_capensis	Cape gannet	Plunging			2	22	3.39	28.3	5.03	M190-D2GT	Ropert-Coudert et al. 2004 Ibis 146: 281-290	Ropert-Coudert et al. 2004 Anim Behav 67: 985-992
